# Supplementary material for: Nanotoxicity of Porous Silica Nanoparticles: Physicochemical Properties and Mechanistic Cellular Endpoints
Source: Nanomaterials (Basel). 2025 Nov 25;15(23):1766. doi: 10.3390/nano15231766 (PMC12693477; doi:10.3390/nano15231766)
Supplement: Supplementary file 1 [file nanomaterials-15-01766-s001.zip]

Archive with 1 entries (1 files):
- nanomaterials-3959137-supplementary.pdf
